# Supplementary material for: N6-methyladenosine regulates RNA abundance of SARS-CoV-2
Source: Cell Discov. 2021 Jan 28;7:7. doi: 10.1038/s41421-020-00241-2 (PMC7841760; doi:10.1038/s41421-020-00241-2)
Supplement: Supplementary file 2 — Supplementary Table S1 [file 41421_2020_241_MOESM2_ESM.xlsx]

## Sheet: m6A_peaks
Supplementary Table S1. List of m6A peaks information of SARS-CoV-2 identified from MeRIP-seq.
5' site	3' site	annot_region	annot_region_5' site	annot_region_3' site	annot_region_strand	down_regulated
2650	2800	ORF1ab	266	21555	+	no
3050	3450	ORF1ab	266	21555	+	no
3825	3975	ORF1ab	266	21555	+	no
6375	6525	ORF1ab	266	21555	+	no
8325	8500	ORF1ab	266	21555	+	no
12725	12875	ORF1ab	266	21555	+	no
13100	13250	ORF1ab	266	21555	+	no
15150	15275	ORF1ab	266	21555	+	no
21000	21300	ORF1ab	266	21555	+	no
28300	28775	N	28274	29533	+	no
28925	29200	N	28274	29533	+	yes
29325	29500	N	28274	29533	+	yes
29675	29875	3'UTR	29675	29903	+	yes
