# Supplementary material for: N6-methyladenosine regulates RNA abundance of SARS-CoV-2
Source: Cell Discov. 2021 Jan 28;7:7. doi: 10.1038/s41421-020-00241-2 (PMC7841760; doi:10.1038/s41421-020-00241-2)
Supplement: Supplementary file 3 — Supplementary Table S2 [file 41421_2020_241_MOESM3_ESM.xlsx]

## Sheet: siRNA
Supplementary Table S2. List of siRNAs and primers information for this study.
siRNA sequences	Sense (5'-3')	Anti-sense (5'-3')
METTL3 siRNA	GGAGAUCCUAGAGCUAUUATT	UAAUAGCUCUAGGAUCUCCTT
Negative control siRNA	UUCUCCGAACGUGUCACGUTT	ACGUGACACGUUCGGAGAATT

## Sheet: qPCR primers
Primers for qPCR
Gene	Forward primer (5'-3')	Reverse primer (5'-3')
METTL3	CCCTATGGGACCCTGACAGA	CTGGTTGAAGCCTTGGGGAT
GAPDH	AGCCTCAAGATCGTCAGCAACG	TGGACTGTGGTCATGAGTCCTT
18S rRNA	CGAAAGCATTTGCCAAGAAT	GGAACTACGACGGTATCTGA
Peak 1	AGTACTGTGCCCTTGCACCT	ACCTTGCACTTCTATCACAGTGTC
Peak 2	GTTGGTCAACAAGACGGCAG	GTCTGAACAACTGGTGTAAGTTCC
Peak 3	GCAAGTTGAACAAAAGATCGCTGA	AGTTGTTGTAACTTCTTCAACACAAGC
Peak 4	TGCCTGCGAAGATCTAAAACCAGT	TCTCCTACAACTTCGGTAGTTTTCACA
Peak 5	GCGCGTCATATTAATGCGCAGG	AGCAGCACTACGTATTTGTTTTCGT
Peak 6	CTGCTTGCACTGATGACAATGCG	ACCAGTTCCATCACTCTTAGGGA
Peak 7	AGCTAGTGGGGGACAACCAA	AGACAACACGATGCACCACCA
Peak 8	AGCCGCCACTAGAGGAGCTA	CCCAACCCATAAGGTGAGGGTTTT
Peak 9	AGCTAGCTCTTGGAGGTTCCGT	AAAGGCTGTCCACCATGCGA
Peak 10	GCGTCTTGGTTCACCGCTCT	TCGTCTGGTAGCTCTTCGGT
Peak 11	AGCTTTCGGCAGACGTGGTC	TGTGCAATTTGCGGCCAATGTT
Peak 12	ACATTCCCACCAACAGAGCCT	TGCAGCAGGAAGAAGAGTCACAG
Peak 13	GGAGGACTTGAAAGAGCCACCAC	GGGCTCTTCCATATAGGCAGCTCT
